# Supplementary material for: Dual localization of receptor-type adenylate cyclases and cAMP response protein 3 unveils the presence of two putative signaling microdomains in Trypanosoma cruzi
Source: mBio. 2023 Jul 21;14(4):e01064-23. doi: 10.1128/mbio.01064-23 (PMC10470820; doi:10.1128/mbio.01064-23)
Supplement: Table S1 — Annotation of T. cruzi adenylate cyclase (AC) genes and gene fragments. [file mbio.01064-23-s0008.xlsx]

## Sheet: AC1_Chr 4
Table S1. Annotation of T. cruzi Adenylate Cyclase (AC) genes and gene fragments in TcYC6 strain chromosomes according to TriTrypDB. Cells shaded with the same color indicate homologous sequences or paralogs. Genomic localization in nucleotides (nt) and sense strand are shown. Each sheet of the workbook contains a different contig.
	TcAC type 1, Chromosome 4
tritryp.org ID	annotation	location (nt)		strand
TcYC6_0122070	Hexose transporter	272401	274035	+
TcYC6_0122080	Hexose transporter	275379	277013	+
TcYC6_0122090	Hexose transporter	278358	279947	+
TcYC6_0122100	receptor-type adenylate cyclase, putative (AC1)	282538	286383	+
TcYC6_0122110	DNAJ Chaperone	290087	291103	+
TcYC6_0122120	Small G protein	291567	292259	+
TcYC6_0122130	Hypothetical protein	292511	Table S1. Tc Adenylate cyclase genes and gene fragments annotation in TcY strain chromosomes according tritrypDB. Cells shaded with the same color indicate homologous sequences or paralogs	+
TcYC6_0122140	Flagellum transition zone component	295377	297707	+
TcYC6_0122150	Hexose transporter	299847	301436	+
TcYC6_0122160	Hypothetical protein (AC1 frag)	304022	304436	+
TcYC6_0122170	receptor-type adenylate cyclase, putative (fragment) (AC1 frag)	304360	305490	+	fragments of one pseudogene
TcYC6_0122180	Hypothetical protein (AC1 frag)	305683	306120	+
TcYC6_0122190	Hypothetical protein (AC1 frag)	306365	306952	+
TcYC6_0122200	Hypothetical protein (AC1 frag)	306995	307924	+
TcYC6_0122210	DNAJ Chaperone pseudogene	311590	312604	+
TcYC6_0122220	Small G protein pseudogene	313086	313775	+
TcYC6_0122230	putative Small G protein fragment	314208	315233	+	fragments of one pseudogene
TcYC6_0122240	Hypothetical protein	315399	315734	+
TcYC6_0122250	Hypothetical protein	317182	317910	+	fragments of one pseudogene
TcYC6_0122260	Hypothetical protein	317996	318819	+
TcYC6_0122270	Hypothetical protein	318400	318819	+
TcYC6_0122280	Hexose transporter	321358	322947	+
TcYC6_0122290	receptor-type adenylate cyclase, putative (AC1)	325545	329270	+
TcYC6_0122300	DNAJ Chaperone	333195	334211	+
TcYC6_0122310	Small G protein	334683	335375	+
TcYC6_0122320	Hypothetical protein	335625	337481	+
TcYC6_0122330	Flagellum transition zone component	338490	340820	+
TcYC6_0122340	Hexose transporter pseudogene	342972	344559	+

## Sheet: AC1_Chr11
	TcAC type 1, Chromosome 11
tritryp.org ID	annotation	location (nt)		strand
TcYC6_0051710	Synaptobrevine	613086	616778	+
TcYC6_0051720	Hypothetical protein pseudogene	617276	618196	-
TcYC6_0051730	receptor-type adenylate cyclase, putative (AC1)	620506	624240	-
TcYC6_0051740	Hypothetical protein	625891	626436	-
TcYC6_0051750	Hypothetical protein (AC1 fragment)	626481	628667	-
TcYC6_0051760	Hypothetical protein (fragment)	630828	631214	+
TcYC6_0051770	receptor-type adenylate cyclase, putative (AC1)	634939	638784	-
TcYC6_0051780	Hypothetical protein (fragment)	640907	641293	+
TcYC6_0051790	Hypothetical protein pseudogene	641907	642594	-
TcYC6_0051800	receptor-type adenylate cyclase, putative (AC1)	645022	648867	-
TcYC6_0051810	Serine carboxypeptidase S28	651421	653334	+
TcYC6_0051820	Hypothetical protein	654243	654647	+

## Sheet: AC1_Chr18
	TcAC type 1, Chromosome 18
tritryp.org ID	annotation	location (nt)		strand
TcYC6_0015730	Kinetochore interacting protein 1	44074	46854	-
TcYC6_0017310	Fatty acid elongase	47530	48291	-
TcYC6_0015740	receptor-type adenylate cyclase, putative (AC1)	50685	54430	+
TcYC6_0017480	Complement regulatory protein pseudogene	56851	59325	+
TcYC6_0174860	DGF-1, pseudogene	60480	65760	+
TcYC6_0150410	retrotransposon hot spot protein (RHS, pseudogene)	68029	71368	+

## Sheet: AC2_Chr10
	TcAC type 2, Chromosome 10
tritryp.org ID	annotation	location (nt)		strand
TcYC6_0106680	Hypothetical protein	831209	845383	+
TcYC6_0106690	receptor-type adenylate cyclase, putative (AC2)	846666	850505	+
TcYC6_0106700	Hypothetical protein	854716	856392	+
TcYC6_0106710	Monoglyceride lipase	856903	857841	+
TcYC6_0106720	adenylyl cyclase gene, pseudogene (AC2)	859300	862690	+
TcYC6_0106730	Hypothetical protein	864465	866027	+
TcYC6_0106740	Hypothetical protein	868054	868827	+
TcYC6_0106750	Monoglyceride lipase	869338	870276	+
TcYC6_0106760	adenylyl cyclase gene, pseudogene (AC2)	871717	875126	+
TcYC6_0106770	Hypothetical protein	879119	881262	+
TcYC6_0106780	Monoglyceride lipase	881775	882713	+
TcYC6_0106790	adenylyl cyclase (AC2)	883955	887794	+
TcYC6_0106800	Hypothetical protein	891756	893819	+
TcYC6_0106810	Monoglyceride lipase, pseudogene	894339	895255	+
TcYC6_0106820	adenylyl cyclase (AC2)	896533	900369	+
TcYC6_0106830	Hypothetical protein	904196	906259	+
TcYC6_0106840	Monoglyceride lipase, pseudogene	906779	907695	+		Hypothetical protein: putative leucine-rich repeat protein (LRRP)
TcYC6_0106850	Hypothetical protein	908342	909007	+		in other kinetoplastids
TcYC6_0106860	Domain unknown Functon (DUF4498)	909754	910827	+

## Sheet: AC3_Chr2
	TcAC type 3, Chromosome 2
tritryp.org ID	annotation	location (nt)		strand
TcYC6_0073040	Inner dynein arm l1 intermediate chain, axonemal	1316165	1318597	-
TcYC6_0073050	Eukaryotic translation initiation factor 4E-1	1320092	1320877	-
TcYC6_0073060	putative receptor-type adenylate cyclase (AC3)	1323296	1327072	-
TcYC6_0073070	putative receptor-type adenylate cyclase (AC3)	1329231	1333007	-
TcYC6_0073080	putative receptor-type adenylate cyclase (AC3)	1335149	1338925	-
TcYC6_0073090	Hypothetical protein	1341364	1341954	-
TcYC6_0073100	Hypothetical protein	1343238	1343723	-

## Sheet: AC4_Chr10
	TcAC type 4, Chromosome 10
tritryp.org ID	annotation	location (nt)		strand
TcYC6_0107060	Ribonuclease inhibitor	966002	969583	+
TcYC6_0107070	Ribonuclease inhibitor fragment	969770	970144	+
TcYC6_0107080	Hypothetical protein	970503	970901	+
TcYC6_0107090	Hypothetical protein pseudogene	970910	972335	+
TcYC6_0107100	adc1 gene, pseudogene (AC4 pseudogene)	972923	976060	+
TcYC6_0107110	Hypothetical protein	977637	978035	+
TcYC6_0107120	Hypothetical protein	978532	978741	+
TcYC6_0107130	putative receptor-type adenylate cyclase (AC4)	979700	983449	+
TcYC6_0107140	Hypothetical protein	984611	985486	+
TcYC6_0107150	receptor-type adenylate cyclase, putative (AC4 fragment)	985976	986482	+	more similar to type 2
TcYC6_0107160	Hypothetical protein	986607	989492	+
TcYC6_0107170	Hypothetical protein	991374	993080	+
	Separated cluster
TcYC6_0107560	Ribonuclease inhibitor	1087906	1092048	+
TcYC6_0107570	Hypothetical protein	1092407	1092805	+
TcYC6_0107580	Hypothetical protein	1093302	1093511	+
TcYC6_0107590	Hypothetical protein	1093752	1094033	+
TcYC6_0107600	putative receptor-type adenylate cyclase (AC4)	1094466	1098215	+
TcYC6_0107610	Hypothetical protein	1099536	1099934	+
TcYC6_0107620	NLE (NUC135) domain/WD domain, G beta repeat	1101101	1102474	+

## Sheet: AC5_Chr11
	TcAC type 5, Chromosome 11
tritryp.org ID	annotation	location (nt)		strand
TcYC6_0136000	Trans-sialidase	528463	530143	+
TcYC6_0051380	Hypothetical protein	530593	531276	+
TcYC6_0051390	RNAse H	531347	532081	+
TcYC6_0051400	Hypothetical protein	532819	533160	+
TcYC6_0051410	Hypothetical protein	533849	535372	+
TcYC6_0051420	putative receptor-type adenylate cyclase (AC5)	535588	539250	+
TcYC6_0135960	Trans-sialidase	541340	543095	+
TcYC6_0051430	RNAse H	544138	545028	+
TcYC6_0051440	Hypothetical protein	545763	546101	+
TcYC6_0051450	Hypothetical protein	546790	548313	+
TcYC6_0051460	putative receptor-type adenylate cyclase (AC5)	5485289	552311	+
TcYC6_0135980	Trans-sialidase	554304	556059	+
TcYC6_0051470	RNAse H	556505	507098	+
TcYC6_0051480	RNAse H	557974	558858	+
TcYC6_0135970	Trans-sialidase	559231	560986	+
TcYC6_0051490	Hypothetical protein	563652	563993	+
TcYC6_0051500	Hypothetical protein	564755	566206	+
TcYC6_0051510	putative receptor-type adenylate cyclase (AC5)	566422	570204	+
TcYC6_0135990	Trans-sialidase	572193	573870	+
TcYC6_0051520	Hypothetical protein	574913	576655	+
TcYC6_0051530	Hypothetical protein	577332	577868	+

## Sheet: AC pseudogenes_Chr8
	TcAC fragments or pseudogenes, Chromosome 8
	cells shaded with the same color indicate AC sequences fragments that can be part of a same pseudogene
tritryp.org ID	annotation	location (nt)		strand
TcYC6_0108670	Hypothetical protein	223691	224194	-
TcYC6_0108680	adenylyl cyclase, pseudogene	224251	225009	-
TcYC6_0108690	putative receptor-type adenylate cyclase	225393	225944	-
TcYC6_0108700	putative receptor-type adenylate cyclase	226204	227364	-
TcYC6_0108730	adenylyl cyclase, pseudogene	233969	237138	-
TcYC6_0108770	Hypothetical protein	244574	244966	-
TcYC6_0108780	receptor-type adenylate cyclase, putative	245295	245720	-
TcYC6_0108790	Hypothetical protein	246106	246501	-
TcYC6_0108830	Hypothetical protein	254309	254641	-
TcYC6_0108840	Hypothetical protein	256554	256871	-
TcYC6_0108850	Hypothetical protein, pseudogene	258043	259547	-
TcYC6_0108870	adenylyl cyclase, pseudogene	263868	267036	-
TcYC6_0108910	adenylyl cyclase, pseudogene	273813	276979	-
TcYC6_0108940	Hypothetical protein	283426	283776	-
TcYC6_0108950	putative receptor-type adenylate cyclase	283986	284669	-
TcYC6_0108960	adenylyl cyclase, pseudogene	284707	285504	-

## Sheet: Total list of AC pseudogenes
	Total list of AC pseudogenes
tritryp.org ID	annotation	location (nt)		strand
	Chromosome 4
TcYC6_0122160	Hypothetical protein	304022	304436	+
TcYC6_0122170	receptor-type adenylate cyclase, putative (fragment)	304360	305490	+
TcYC6_0122180	Hypothetical protein	305683	306120	+
TcYC6_0122190	Hypothetical protein	306365	306952	+
TcYC6_0122200	Hypothetical protein	306995	307924	+
	Chromosome 11
TcYC6_0051750	Hypothetical protein	626481	628667	-
	Chromosome 10
TcYC6_0106720	adenylyl cyclase gene, pseudogene	859300	862690	+
TcYC6_0106760	adenylyl cyclase gene, pseudogene	871717	875126	+
TcYC6_0107100	adc1 gene, pseudogene	972923	976060	+
TcYC6_0107150	receptor-type adenylate cyclase, putative	985976	986482	+
	Chromosome 8
TcYC6_0108670	Hypothetical protein	223691	224194	-
TcYC6_0108680	adenylyl cyclase, pseudogene	224251	225009	-
TcYC6_0108690	putative receptor-type adenylate cyclase	225393	225944	-
TcYC6_0108700	putative receptor-type adenylate cyclase	226204	227364	-
TcYC6_0108730	adenylyl cyclase, pseudogene	233969	237138	-
TcYC6_0108770	Hypothetical protein	244574	244966	-
TcYC6_0108780	receptor-type adenylate cyclase, putative	245295	245720	-
TcYC6_0108790	Hypothetical protein	246106	246501	-
TcYC6_0108830	Hypothetical protein	254309	254641	-
TcYC6_0108840	Hypothetical protein	256554	256871	-
TcYC6_0108850	Hypothetical protein, pseudogene	258043	259547	-
TcYC6_0108870	adenylyl cyclase, pseudogene	263868	267036	-
TcYC6_0108910	adenylyl cyclase, pseudogene	273813	276979	-
TcYC6_0108940	Hypothetical protein	283426	283776	-
TcYC6_0108950	putative receptor-type adenylate cyclase	283986	284669	-
TcYC6_0108960	adenylyl cyclase, pseudogene	284707	285504	-
	cells shaded with the same color indicate AC sequences fragments that can be part of a same pseudogene
